# Supplementary material for: Nanostructured Lipid Carrier-Based Codelivery of Raloxifene and Naringin: Formulation, Optimization, In Vitro, Ex Vivo, In Vivo Assessment, and Acute Toxicity Studies
Source: Pharmaceutics. 2022 Aug 25;14(9):1771. doi: 10.3390/pharmaceutics14091771 (PMC9500671; doi:10.3390/pharmaceutics14091771)
Supplement: Supplementary file 1 [file pharmaceutics-14-01771-s001.zip]

Archive with 1 entries (1 files):
- pharmaceutics-1838756-supplementary.pdf
